# Supplementary material for: Developing global maps of insecticide resistance risk to improve vector control
Source: Malar J. 2017 Feb 21;16:86. doi: 10.1186/s12936-017-1733-z (PMC5320685; doi:10.1186/s12936-017-1733-z)
Supplement: Supplementary file 2 — Additional file 2. Pyrethroid resistance by subnational area for three time periods; the number of bioassay records for each first order administrative division is given for 1980–1999, 2000–2007, and 2008–2015 together with the actual year range for which data are available in each instance, the number of mosquitoes assayed, and the average mortality as shown in Fig. 2. [file 12936_2017_1733_MOESM2_ESM.xlsx]

## Sheet: Sheet1
	1980s90s	Country	Admin1	First year	Last year	No. records	No. mosquitoes	Average mortality		2000-07	Country	Admin1	First year	Last year	No. records	No. mosquitoes	Average mortality		2008-15	Country	Admin1	First year	Last year	No. records	No. mosquitoes	Average mortality
		Belize	Corozal	1995	1995	2	120	100			Angola	Benguela	2003	2005	9	856	100			Angola	Benguela	2015	2015	1	100	96
		Belize	Toledo	1994	1994	2	120	100			Belize	Orange Walk	2005	2005	2	200	57.4			Angola	Cunene	2011	2015	3	295	95.4667
		Benin	Alibori	1996	1996	2	867	96.87			Benin	Alibori	2005	2007	4	382	92.25			Angola	Huambo	2009	2015	9	645	97.6444
		Benin	Borgou	1996	1996	3	1055	88.45			Benin	Atlantique	2006	2006	5	408	87.2			Angola	Huila	2010	2015	7	410	97.1429
		Benin	Littoral	1996	1997	7	4355	50.3643			Benin	Borgou	2005	2007	7	3464	89.1429			Angola	Luanda	2015	2015	2	120	98.5
		Benin	Oueme	1996	1996	9	2612	59.2878			Benin	Collines	2006	2007	3	233	99			Angola	Malanje	2015	2015	2	175	94.5
		Benin	Zou	1996	1996	3	467	66.23			Benin	Littoral	2005	2007	3	423	28.3333			Angola	Namibe	2015	2015	2	160	96.5
		Burkina Faso	Boucle Du Mouhoun	1997	1999	3	292	99.3067			Benin	Oueme	2007	2007	9	6848	73.1667			Angola	Uige	2015	2015	2	200	99
		Burkina Faso	Centre	1997	1999	3	193	69.0567			Benin	Zou	2006	2006	3	254	88			Angola	Zaire	2015	2015	1	100	96
		Burkina Faso	Centre-ouest	1997	1999	3	209	97.4633			Botswana	Central	2002	2002	2	596	99.875			Benin	Alibori	2011	2014	8	628	15.9163
		Burkina Faso	Hauts-bassins	1995	1999	19	1921	76.2242			Botswana	Chobe	2002	2002	2	1039	100			Benin	Atakora	2010	2012	30	2438	38.2333
		Burkina Faso	Nord	1999	1999	2	210	96.19			Brazil	Amapa	2005	2006	4	240	96.25			Benin	Atlantique	2009	2014	29	2664	74.8661
		Burkina Faso	Plateau Central	1999	1999	2	183	96.635			Burkina Faso	Boucle Du Mouhoun	2000	2006	4	344	94.1875			Benin	Borgou	2012	2014	2	120	94.75
		Burkina Faso	Sud-ouest	1999	1999	2	123	97.06			Burkina Faso	Cascades	2000	2006	2	204	59.9			Benin	Collines	2014	2014	1	100	82
		Cameroon	Adamaoua	1997	1997	1	40	75			Burkina Faso	Centre	2000	2006	3	309	96			Benin	Couffo	2009	2009	12	1200	88.0667
		Cameroon	Centre	1997	1997	8	474	86.52			Burkina Faso	Centre-nord	2001	2006	2	208	99.5			Benin	Littoral	2009	2013	22	2093	64.6314
		Cameroon	ExtrÛme - Nord	1997	1997	1	50	47.83			Burkina Faso	Centre-ouest	2001	2001	1	96	100			Benin	Mono	2009	2009	8	800	89.225
		Cameroon	Littoral	1997	1997	5	400	91.25			Burkina Faso	Centre-sud	2006	2006	1	40	100			Benin	Oueme	2009	2014	69	6059	71.8639
		Cameroon	Nord	1997	1997	2	130	50.49			Burkina Faso	Est	2000	2006	3	294	97.58			Benin	Plateau	2009	2014	55	4151	74.0018
		China	Guangxi Zhuangzu Zizhiqu	1993	1993	1	60	88			Burkina Faso	Hauts-bassins	2000	2006	16	1472	92.3819			Benin	Zou	2009	2013	9	855	56.1667
		China	Hubei Sheng	1993	1993	9	635	95.2878			Burkina Faso	Sahel	2001	2006	3	232	100			Brazil	Amapa	2010	2010	1	60	100
		China	Shanghai Shi	1993	1993	1	100	100			Burkina Faso	Sud-ouest	2006	2006	2	135	98.5			Burkina Faso	Boucle Du Mouhoun	2008	2011	19	1870	64.7895
		China	Sichuan Sheng	1993	1993	2	1312	100			Burundi	Gitega	2005	2006	9	868	96.5556			Burkina Faso	Cascades	2008	2011	16	1576	50.3125
		Cote d'Ivoire	Bas Sassandra	1997	1997	1	58	36.2			Burundi	Karuzi	2007	2007	7	750	92.8571			Burkina Faso	Centre	2008	2013	18	1800	88.0211
		Cote d'Ivoire	District Autonome de Yamoussoukro	1993	1997	3	289	84.2			Cambodia	Battambang	2003	2005	13	1144	96.6562			Burkina Faso	Centre-est	2008	2010	17	1703	73.9412
		Cote d'Ivoire	Lacs	1993	1998	13	1459	37.2077			Cambodia	Kampot	2003	2004	6	805	94.0133			Burkina Faso	Centre-sud	2008	2009	8	784	83.125
		Cote d'Ivoire	Montagnes	1997	1997	3	296	95.0667			Cambodia	Koh Kong	2003	2005	12	886	99.4167			Burkina Faso	Est	2008	2013	7	687	70.0557
		Cote d'Ivoire	Sassandra-Marahoue	1993	1997	2	200	42.1			Cambodia	Mondul Kiri	2004	2005	20	1075	96.86			Burkina Faso	Hauts-bassins	2008	2013	106	10661	56.0284
		Cote d'Ivoire	Savanes	1993	1997	9	836	15.6889			Cambodia	Oddar Meanchey	2003	2004	21	1123	99.2733			Burkina Faso	Plateau Central	2008	2010	4	392	75.5
		Cote d'Ivoire	Vallee Du Bandama	1991	1997	26	3026	70.1692			Cambodia	Pailin	2003	2005	19	1146	99.3421			Burkina Faso	Sahel	2013	2013	1	99	98.98
		Dominican Republic	Dajabon	1988	1988	1	100	74.3			Cambodia	Preah Vihear	2003	2004	11	629	93.22			Burkina Faso	Sud-ouest	2008	2013	14	1373	60.8443
		Equatorial Guinea	Bioko Sur	1990	1990	2	68	100			Cambodia	Pursat	2003	2004	24	914	100			Burundi	Bubanza	2014	2014	2	199	91.5
		Equatorial Guinea	Litoral	1990	1990	2	23	100			Cambodia	Ratanak Kiri	2003	2004	15	520	98.3887			Burundi	Cibitoke	2014	2014	1	100	100
		Gambia	Central River	1999	1999	2	40	100			Cambodia	Stung Treng	2003	2004	13	433	100			Burundi	Gitega	2014	2014	1	100	85
		India	Gujarat	1985	1985	4	460	100			Cameroon	Adamaoua	2001	2002	4	388	93.8975			Burundi	Kirundo	2014	2014	1	100	92
		India	Haryana	1997	1997	2	60	100			Cameroon	Centre	2001	2007	17	1585	92.6353			Burundi	Muyinga	2014	2014	1	100	53
		India	Karnataka	1985	1985	2	68	100			Cameroon	Est	2006	2006	6	594	82.6833			Burundi	Ngozi	2014	2014	2	200	69.5
		India	Maharashtra	1985	1985	4	410	100			Cameroon	ExtrÛme - Nord	2000	2003	18	1718	96.485			Cameroon	Centre	2009	2015	48	9125	59.1954
		India	Orissa	1989	1989	3	70	98.8667			Cameroon	Littoral	2000	2007	30	2748	93.2557			Cameroon	Est	2009	2010	5	474	51.5
		India	Rajasthan	1990	1994	5	484	98.82			Cameroon	Nord	2000	2006	33	2865	88.8588			Cameroon	ExtrÛme - Nord	2008	2010	10	1319	69.4182
		India	Tamil Nadu	1997	1997	2	60	100			Cameroon	Nord - Ouest	2006	2006	3	288	64.1333			Cameroon	Littoral	2009	2013	52	8764	63.8129
		India	Uttarakhand	1997	1997	4	165	100			Cameroon	Ouest	2003	2007	12	1271	65.625			Cameroon	Nord	2008	2015	7	583	53.6429
		India	West Bengal	1996	1996	2	120	100			Cameroon	Sud	2002	2007	11	1132	82.0727			Cameroon	Ouest	2009	2009	2	170	59.5
		Iran (Islamic Republic of)	Sistan-o baluchestan	1998	1998	2	391	99.47			Cameroon	Sud - Ouest	2003	2005	13	750	99.6231			Cameroon	Sud	2009	2010	6	583	77.3333
		Mali	Mopti	1995	1995	3	450	100			Chad	Mayo-Boneye	2006	2006	12	1076	74.7667			Central African Republic	Bangui	2014	2014	3	300	29.6667
		Mali	Segou	1998	1998	12	1500	100			Chad	Tandjile Ouest	2006	2006	6	544	79.7333			Chad	Hadjer Lamis	2008	2010	34	3988	78.0878
		Mali	Sikasso	1998	1998	3	450	100			China	Hubei Sheng	2007	2007	8	829	22.9563			Chad	Logone Oriental	2008	2010	16	1988	65.4063
		Mexico	Chiapas	1982	1983	3	450	67.6667			China	Shandong Sheng	2003	2007	10	1079	68.097			Chad	Mayo-Boneye	2008	2008	4	467	57
		Nicaragua	Chinandega	1995	1995	1	227	64.5573			Colombia	Antioquia	2006	2007	22	2370	100			China	Anhui Sheng	2011	2012	5	515	15.836
		Peru	PIURA	1993	1993	1	621	78.1396			Colombia	Bolivar	2007	2007	9	540	99.4444			China	Guangdong Sheng	2010	2010	1	107	28.57
		South Africa	Kwazulu-natal	1996	1996	1	46	100			Colombia	Caqueta	2006	2006	6	1080	99.5			China	Guangxi Zhuangzu Zizhiqu	2010	2012	3	320	21.2333
		South Africa	Northern Province	1996	1996	2	40	100			Colombia	Choco	2006	2006	10	1290	74.9			China	Hainan Sheng	2008	2012	8	978	87.075
		Sri Lanka	Central	1991	1998	15	1211	92.2393			Colombia	Norte De Santander	2006	2007	16	870	96.9375			China	Henan Sheng	2009	2011	10	1063	60.333
		Sri Lanka	North Western	1983	1997	11	1550	93.0909			Colombia	Putumayo	2006	2006	6	1080	99.8333			China	Hubei Sheng	2009	2012	26	2765	18.2938
		Sri Lanka	Uva	1991	1997	6	1029	93.5167			Congo	Likouala	2002	2002	2	120	100			China	Jiangsu Sheng	2009	2013	5	819	39.334
		Thailand	Chiang Mai	1997	1997	1	60	100			Cote d'Ivoire	Bas Sassandra	2001	2001	6	371	90.1317			China	Jiangxi Sheng	2010	2010	1	107	12.35
		Thailand	Lampang	1997	1997	1	82	100			Cote d'Ivoire	Comoe	2001	2001	4	222	90.06			China	Shandong Sheng	2008	2012	16	1645	60.1425
		Thailand	Mae Hong Son	1997	1998	3	168	100			Cote d'Ivoire	District Autonome de Yamoussoukro	2001	2002	6	451	89.2083			China	Shanghai Shi	2010	2010	1	80	57.5
		Turkey	Adana	1998	1998	7	280	25.4286			Cote d'Ivoire	Lacs	2001	2001	4	315	94.4875			China	Sichuan Sheng	2010	2010	1	92	64.54
		Turkey	Adiyaman	1998	1998	7	280	81.8571			Cote d'Ivoire	Lagunes	2001	2007	7	670	73.6686			China	Yunnan Sheng	2010	2012	5	651	54.672
		Turkey	Antalya	1998	1998	7	280	52.8571			Cote d'Ivoire	Montagnes	2001	2001	2	194	100			Congo	Kouilou	2009	2009	3	327	70.6367
		Turkey	Aydin	1998	1998	7	280	95			Cote d'Ivoire	Sassandra-Marahoue	2002	2002	2	158	77.375			Cote d'Ivoire	Bas Sassandra	2012	2012	2	187	92
		Turkey	Mugla	1998	1998	7	280	95.1429			Cote d'Ivoire	Vallee Du Bandama	2000	2000	2	159	82.25			Cote d'Ivoire	Comoe	2012	2012	4	408	76.5
		United Republic of Tanzania	Dodoma	1999	1999	2	60	95			Cote d'Ivoire	Zanzan	2001	2001	2	134	97.6			Cote d'Ivoire	District Autonome de Yamoussoukro	2012	2012	10	994	77.1
		United Republic of Tanzania	Morogoro	1997	1999	10	652	98.7			Equatorial Guinea	Centro Sur	2005	2005	2	120	100			Cote d'Ivoire	G¶h-Djiboua	2013	2013	1	99	64.6
		United Republic of Tanzania	Mtwara	1999	1999	2	120	100			Equatorial Guinea	Litoral	2005	2005	2	120	100			Cote d'Ivoire	Lacs	2008	2013	7	583	53.3429
		United Republic of Tanzania	Tanga	1999	1999	1	100	98			Ethiopia	Afar	2001	2005	3	360	100			Cote d'Ivoire	Lagunes	2009	2013	14	2135	60.235
		Zambia	Central	1999	1999	7	227	100			Ethiopia	Amhara	2005	2007	7	845	90.3143			Cote d'Ivoire	Montagnes	2012	2012	6	483	75.1667
		Zambia	Copperbelt	1999	1999	2	61	100			Ethiopia	Benishangul Gumuz	2007	2007	2	250	100			Cote d'Ivoire	Sassandra-Marahoue	2012	2012	5	572	61.6
		Zambia	Luapula	1999	1999	2	13	100			Ethiopia	Oromia	2000	2007	9	770	87.5889			Cote d'Ivoire	Savanes	2012	2012	6	494	64.8333
		Zambia	Lusaka	1999	1999	1	7	100			Ethiopia	SNNP	2005	2007	4	415	65.75			Cote d'Ivoire	Vallee Du Bandama	2012	2012	4	806	57.225
		Zambia	Southern	1999	1999	4	42	100			Ghana	Ashanti	2004	2005	7	298	67.8671			Democratic Republic of the Congo	Bas-Congo	2009	2009	3	300	63
		Zimbabwe	Mashonaland West	1999	1999	1	19	100			Ghana	Eastern	2006	2006	2	262	87.55			Democratic Republic of the Congo	Equateur	2009	2009	3	300	56
		TOTAL				316	35196				Ghana	Greater Accra	2002	2007	17	2093	68.3141			Democratic Republic of the Congo	Kasai-Occidental	2013	2015	8	720	75.125
											Ghana	Upper East	2007	2007	8	8112	92.25			Democratic Republic of the Congo	Kasai-Oriental	2013	2015	9	740	75.8889
											Ghana	Western	2000	2007	8	817	93.875			Democratic Republic of the Congo	Katanga	2013	2015	19	1379	55.8121
											Guinea	Boke	2001	2006	7	422	99.4286			Democratic Republic of the Congo	Kinshasa	2009	2015	12	1076	68.7286
											Guinea	Conakry	2001	2002	5	176	71.21			Democratic Republic of the Congo	Province Orientale	2013	2015	5	500	72.6
											Guinea	Kankan	2006	2006	1	100	91			Democratic Republic of the Congo	Sud-Kivu	2009	2015	5	500	83.28
											Guinea	Kindia	2001	2001	2	64	50.5			Ethiopia	Afar	2014	2015	9	886	55.9222
											Guinea	N'Zerekore	2006	2006	1	89	98.9			Ethiopia	Amhara	2008	2015	23	2231	53.4609
											India	Assam	2002	2002	3	140	100			Ethiopia	Gambella	2014	2015	9	835	26.2222
											India	Chhattisgarh	2002	2002	4	171	90.45			Ethiopia	Oromia	2008	2015	86	7895	37.6508
											India	Delhi	2004	2004	6	600	99.4667			Ethiopia	SNNP	2008	2015	31	3176	41.2806
											India	Gujarat	2001	2007	35	2042	92.44			Ethiopia	Tigray	2014	2015	10	925	52.22
											India	Haryana	2006	2006	1	30	100			Gambia	Central River	2008	2008	2	79	97.5
											India	Karnataka	2006	2006	5	374	94.16			Gambia	Lower River	2008	2008	2	40	94.45
											India	Orissa	2002	2003	17	1394	98.4353			Gambia	North Bank	2008	2008	4	286	92.15
											India	Punjab	2004	2004	1	20	90			Gambia	Upper River	2008	2008	2	39	100
											India	Rajasthan	2004	2007	11	347	96.1355			Gambia	Western	2008	2008	2	305	100
											India	Uttar Pradesh	2004	2004	3	300	100			Ghana	Ashanti	2010	2015	10	678	47.7864
											Iran (Islamic Republic of)	Hormozgan	2002	2002	4	361	100			Ghana	Brong Ahafo	2008	2008	4	257	44.775
											Iran (Islamic Republic of)	Kerman	2004	2006	14	766	100			Ghana	Central	2010	2015	14	1393	32.0227
											Iran (Islamic Republic of)	Sistan-o baluchestan	2000	2005	11	1404	99.0727			Ghana	Eastern	2015	2015	3	240	43.3667
											Kenya	Eastern	2005	2005	2	954	99.805			Ghana	Greater Accra	2008	2015	6	689	42.7833
											Kenya	Nyanza	2005	2006	6	709	99.6733			Ghana	Northern	2008	2015	93	8422	69.1032
											Lao People's Democratic Republic	Bolikhamxai	2003	2005	6	380	99.7267			Ghana	Upper East	2015	2015	3	262	47.8667
											Lao People's Democratic Republic	Champasak	2003	2003	9	217	100			Ghana	Volta	2015	2015	3	240	57.4667
											Lao People's Democratic Republic	Khammouan	2003	2004	8	210	100			Ghana	Western	2011	2015	5	429	27.62
											Lao People's Democratic Republic	Louang-Namtha	2003	2005	9	477	99.9067			Guinea	Boke	2014	2014	2	87	87
											Lao People's Democratic Republic	Louangphabang	2003	2005	7	423	99.7371			Guinea	Faranah	2014	2014	6	315	63.3333
											Lao People's Democratic Republic	Salavan	2003	2005	20	1088	100			India	Andhra Pradesh	2010	2010	5	226	53.58
											Lao People's Democratic Republic	Savannakhet	2004	2004	1	100	100			India	Assam	2011	2011	2	97	97.9
											Lao People's Democratic Republic	Vientiane	2003	2005	12	872	99.9725			India	Chhattisgarh	2010	2013	7	991	78.4129
											Lao People's Democratic Republic	Xaignabouli	2003	2005	6	695	99.375			India	Jharkhand	2008	2012	12	3430	99.0317
											Lao People's Democratic Republic	Xekong	2003	2005	9	578	99.9311			India	Madhya Pradesh	2009	2009	9	2100	87.1222
											Madagascar	Analamanga	2003	2003	1	172	95.93			India	Orissa	2010	2014	43	4747	94.0628
											Madagascar	Bongolava	2002	2003	3	253	97.3333			India	Rajasthan	2012	2012	2	120	99.35
											Madagascar	Itasy	2002	2002	1	86	100			India	Tamil Nadu	2013	2013	1	52	100
											Madagascar	Menabe	2000	2000	3	246	100			India	Tripura	2008	2008	2	60	100
											Malawi	Southern Region	2007	2007	6	360	100			India	West Bengal	2010	2010	2	85	100
											Malaysia	Perak	2006	2006	1	100	100			Iran (Islamic Republic of)	East Azarbayejan	2010	2010	2	50	98.5
											Malaysia	Sarawak	2006	2006	1	100	100			Iran (Islamic Republic of)	Hormozgan	2010	2010	3	180	95.7
											Mali	Kayes	2001	2006	16	2384	99.9562			Iran (Islamic Republic of)	Kerman	2009	2010	7	700	100
											Mali	Koulikoro	2002	2002	6	525	100			Iran (Islamic Republic of)	Sistan-o baluchestan	2010	2012	17	1451	94.3529
											Mali	Segou	2001	2001	18	900	100			Iran (Islamic Republic of)	West Azarbayejan	2013	2013	2	202	95.7
											Mali	Sikasso	2000	2002	9	1050	97.3333			Kenya	Nyanza	2009	2014	488	37673	72.4872
											Mexico	Campeche	2005	2005	3	300	78.8667			Kenya	Western	2009	2014	145	14964	67.4995
											Mexico	Quintana Roo	2005	2005	3	300	82.3333			Liberia	Bomi	2011	2011	4	475	47.025
											Morocco	Centre	2005	2005	1	77	100			Liberia	Bong	2010	2015	14	1380	42.9679
											Morocco	Nord Ouest	2005	2005	4	264	100			Liberia	Gbarpolu	2015	2015	2	175	60
											Mozambique	Cabo Delgado	2002	2002	2	107	100			Liberia	Grand Bassa	2009	2015	9	677	63.1111
											Mozambique	Gaza	2002	2006	14	442	96.9286			Liberia	Grand Cape Mount	2014	2014	1	100	36
											Mozambique	Inhambane	2002	2006	5	278	100			Liberia	Grand Gedeh	2014	2015	3	325	56.4333
											Mozambique	Maputo	2002	2006	50	5000	92.026			Liberia	Margibi	2009	2015	17	1624	60.7682
											Mozambique	Maputo (city)	2002	2006	26	1533	90.475			Liberia	Maryland	2014	2014	1	100	65
											Mozambique	Nampula	2002	2002	6	224	99.8167			Liberia	Montserrado	2009	2015	9	732	55.9556
											Mozambique	Niassa	2002	2002	2	28	100			Liberia	Nimba	2010	2015	4	265	57
											Mozambique	Sofala	2002	2006	6	974	97.1167			Madagascar	Alaotra Mangoro	2009	2009	2	200	96
											Mozambique	Tete	2002	2006	2	18	100			Madagascar	Amoron'i Mania	2008	2014	21	2170	97.9048
											Mozambique	Zambezia	2002	2007	22	951	100			Madagascar	Analamanga	2008	2014	24	2512	94.4542
											Namibia	Caprivi	2001	2001	2	225	100			Madagascar	Androy	2012	2012	3	300	99
											Namibia	Kavango	2001	2001	3	400	100			Madagascar	Anosy	2012	2015	30	3403	98
											Namibia	Kunene	2001	2001	1	150	100			Madagascar	Atsimo Andrefana	2008	2014	7	696	99.2857
											Namibia	Ohangwena	2001	2004	4	525	100			Madagascar	Atsimo Atsinanana	2010	2010	1	67	100
											Namibia	Omusati	2001	2004	5	650	100			Madagascar	Atsinanana	2010	2015	13	1300	97.3077
											Namibia	Oshana	2001	2004	2	275	100			Madagascar	Betsiboka	2010	2012	8	873	97.75
											Namibia	Oshikoto	2001	2001	3	325	100			Madagascar	Boeny	2010	2012	5	440	95.4
											Niger	Niamey	2001	2001	2	150	90			Madagascar	Bongolava	2009	2012	12	1223	98.9167
											Niger	Tillaberi	2001	2001	2	285	92.78			Madagascar	Diana	2010	2013	10	940	100
											Nigeria	Benue	2004	2004	2	119	86.85			Madagascar	Haute Matsiatra	2008	2014	5	505	91
											Nigeria	Borno	2004	2004	1	148	100			Madagascar	Ihorombe	2009	2011	7	210	100
											Nigeria	Ekiti	2005	2005	2	163	86.5			Madagascar	Itasy	2010	2012	5	475	99
											Nigeria	Kaduna	2004	2004	2	125	100			Madagascar	Menabe	2010	2010	1	100	53
											Nigeria	Katsina	2004	2004	1	135	100			Madagascar	Sofia	2011	2012	6	600	80.8333
											Nigeria	Lagos	2002	2005	9	2114	83.0333			Madagascar	Vakinankaratra	2008	2014	22	2290	98.0455
											Nigeria	Niger	2004	2004	3	296	92.6			Madagascar	Vatovavy Fitovinany	2008	2010	2	159	85.5
											Nigeria	Ogun	2001	2005	16	1105	88.4688			Malawi	Central Region	2009	2011	23	3497	64.9348
											Nigeria	Ondo	2004	2005	4	314	79.8			Malawi	Northern Region	2009	2015	16	2518	68.6812
											Nigeria	Osun	2002	2005	6	550	90.7167			Malawi	Southern Region	2009	2015	46	5526	66.5758
											Nigeria	Oyo	2002	2007	20	3546	84.93			Malaysia	Johor	2011	2011	3	270	100
											Nigeria	Plateau	2004	2004	2	134	92.15			Malaysia	Kelantan	2011	2011	1	90	100
											Peru	LORETO	2006	2006	6	1080	99.6667			Malaysia	Pahang	2011	2011	4	360	100
											Peru	PIURA	2007	2007	4	240	57.25			Malaysia	Perak	2011	2011	2	180	100
											Senegal	Dakar	2000	2000	2	279	99.455			Mali	Bamako	2009	2012	8	808	60.4663
											Senegal	Saint louis	2000	2000	2	300	100			Mali	Gao	2009	2009	6	600	79
											Senegal	Tambacounda	2000	2000	4	551	99.2025			Mali	Kayes	2009	2014	14	1611	80.9786
											South Africa	Kwazulu-natal	2002	2005	4	482	93.4925			Mali	Koulikoro	2009	2015	24	3017	51.1304
											South Africa	Northern Province	2000	2000	1	33	100			Mali	Mopti	2009	2012	19	2423	69.3574
											Sri Lanka	Central	2002	2003	4	240	84.375			Mali	Segou	2009	2015	38	5045	59.3316
											Sri Lanka	Eastern	2004	2004	24	2400	84.8333			Mali	Sikasso	2009	2012	15	1814	80.4933
											Sri Lanka	North Central	2002	2004	73	7220	87.6575			Mali	Tombouctou	2009	2012	10	1005	89.119
											Sri Lanka	North Western	2001	2004	32	2805	89.7687			Mayotte	Administrative unit not available	2010	2010	1	191	99
											Sri Lanka	Uva	2000	2004	22	1886	88.8773			Mozambique	Cabo Delgado	2012	2015	12	1250	95.0583
											Sudan	Al Jazeera	2006	2006	8	926	73.525			Mozambique	Gaza	2009	2015	17	2052	62.4118
											Sudan	Gadaref	2006	2006	1	113	66.4			Mozambique	Inhambane	2012	2015	8	775	97.325
											Sudan	Kassala	2005	2005	3	680	99.2667			Mozambique	Manica	2012	2015	14	1145	97.4786
											Sudan	Khartoum	2007	2007	18	3600	99.0278			Mozambique	Maputo	2009	2015	36	3036	74.5442
											Sudan	Sennar	2006	2006	4	238	85.6			Mozambique	Maputo (city)	2010	2015	16	1581	86.915
											Swaziland	Shiselweni	2000	2000	1	100	100			Mozambique	Nampula	2012	2015	7	638	99.7857
											Thailand	Chanthaburi	2003	2005	2	110	100			Mozambique	Niassa	2014	2015	3	300	81.6667
											Thailand	Chiang Mai	2004	2004	5	713	99.8			Mozambique	Sofala	2012	2015	9	860	96.8889
											Thailand	Kanchanaburi	2003	2005	3	61	100			Mozambique	Tete	2012	2015	9	1013	91.7444
											Thailand	Lampang	2003	2005	3	118	100			Mozambique	Zambezia	2008	2015	95	8122	96.8897
											Thailand	Mae Hong Son	2000	2000	1	75	100			Nigeria	Enugu	2015	2015	8	800	52.75
											Thailand	Pattani	2003	2003	4	69	97.5375			Nigeria	Jigawa	2009	2009	2	417	65.5
											Thailand	Phangnga	2004	2005	2	120	100			Nigeria	Kano	2010	2010	2	351	74.5
											Thailand	Rayong	2003	2005	12	698	100			Nigeria	Katsina	2012	2012	6	600	92.1333
											Thailand	Sakon Nakhon	2003	2004	10	756	100			Nigeria	Kwara	2009	2009	1	60	92
											Thailand	Surat Thani	2004	2004	2	180	100			Nigeria	Lagos	2009	2015	25	1933	68.2
											Thailand	Trad	2004	2004	4	400	94.21			Nigeria	Nassarawa	2015	2015	16	1604	60.8125
											Thailand	Trang	2005	2005	2	80	100			Nigeria	Niger	2008	2009	4	280	96.825
											Thailand	Ubon Ratchathani	2004	2004	1	100	100			Nigeria	Ogun	2015	2015	2	192	78.1638
											Togo	Centrale	2002	2002	2	81	67.41			Nigeria	Oyo	2009	2012	13	1282	86.6923
											Togo	Kara	2002	2002	2	192	83.3			Nigeria	Sokoto	2015	2015	8	800	70
											Togo	Plateaux	2002	2002	2	261	73.74			Pakistan	Punjab	2010	2011	77	3430	73.55
											Turkey	Edirne	2007	2007	8	320	92.1875			Panama	Panama	2009	2009	12	6000	62.6833
											Turkey	Kirklareli	2007	2007	2	80	91.25			Papua New Guinea	East Sepik	2008	2008	1	300	100
											Uganda	Apac	2004	2006	7	725	91.5714			Papua New Guinea	Madang	2008	2008	2	318	100
											Uganda	Arua	2005	2005	2	392	100			Papua New Guinea	Manus	2008	2008	1	206	100
											Uganda	Busia	2001	2001	3	209	100			Papua New Guinea	Morobe	2008	2008	2	58	100
											Uganda	Butaleja	2001	2001	1	30	100			Rwanda	East/Iburasirazuba	2011	2015	20	1818	80.385
											Uganda	Jinja	2001	2006	18	1224	97.3817			Rwanda	Kigali City/Umujyi wa Kigali	2010	2011	4	351	96.75
											Uganda	Kanungu	2004	2006	6	747	97			Rwanda	North/Amajyaruguru	2011	2011	6	487	99.8167
											Uganda	Kyegegwa	2005	2006	4	325	89			Rwanda	South/Amajyepfo	2011	2015	16	1436	94.3687
											Uganda	Mubende	2005	2006	4	350	85			Rwanda	West/Iburengerazuba	2011	2011	12	1005	98.8167
											Uganda	Tororo	2001	2006	20	2099	92.4085			Senegal	Dakar	2010	2012	33	3334	31.7576
											Uganda	Wakiso	2001	2001	1	85	98.82			Senegal	Diourbel	2013	2013	1	102	98
											United Republic of Tanzania	Arusha	2005	2007	3	1311	92.6667			Senegal	Fatick	2010	2013	10	827	75.64
											United Republic of Tanzania	Kilimanjaro	2005	2005	6	1534	98.1667			Senegal	Kaffrine	2010	2013	17	1530	78.3176
											United Republic of Tanzania	Manyara	2005	2005	1	245	100			Senegal	Kaolack	2010	2013	11	1116	62.6
											United Republic of Tanzania	Mbeya	2005	2005	4	694	99.5			Senegal	Kedougou	2010	2010	3	433	13
											United Republic of Tanzania	Morogoro	2005	2005	8	1180	99.125			Senegal	Kolda	2008	2013	32	3134	79.0563
											United Republic of Tanzania	Mwanza	2005	2005	2	158	100			Senegal	Louga	2010	2015	9	759	89.1856
											United Republic of Tanzania	Tabora	2005	2005	4	400	100			Senegal	Saint louis	2008	2013	15	1645	66.9733
											United Republic of Tanzania	Tanga	2005	2007	5	560	100			Senegal	Tambacounda	2010	2013	40	3981	66.3275
											Venezuela	Aragua	2004	2004	1	117	20			Senegal	Thies	2010	2013	9	832	75.7778
											Viet Nam	Bac Kan	2005	2005	10	1059	83.39			Senegal	Ziguinchor	2008	2010	12	798	92.9167
											Viet Nam	Bac Lieu	2003	2005	51	5152	54.0637			South Africa	Kwazulu-natal	2015	2015	2	238	82.925
											Viet Nam	Ben Tre	2003	2003	15	1545	74.1667			Sri Lanka	Eastern	2010	2010	40	4000	86.225
											Viet Nam	Binh Dinh	2004	2004	8	1349	92.9512			Sri Lanka	North Western	2010	2010	26	2600	75.8846
											Viet Nam	Binh Duong	2004	2004	3	258	96.7467			Sri Lanka	Uva	2010	2010	20	2000	77.6
											Viet Nam	Binh Phuoc	2004	2004	1	31	100			Sudan	Al Jazeera	2008	2011	36	2821	82.9861
											Viet Nam	Binh Thuan	2003	2004	14	1303	72.7507			Sudan	Blue Nile	2009	2009	1	300	77.3
											Viet Nam	Ca Mau	2003	2003	18	2131	64.715			Sudan	Gadaref	2009	2009	1	100	97
											Viet Nam	Cao Bang	2005	2005	7	723	93.18			Sudan	Kassala	2009	2009	1	160	95.6
											Viet Nam	Dak Lak	2005	2005	5	344	77.988			Sudan	Khartoum	2009	2011	25	2575	90.22
											Viet Nam	Dak Nong	2004	2004	4	374	63.615			Sudan	Sennar	2008	2011	14	1327	84.0214
											Viet Nam	Dong Nai	2005	2005	1	12	100			Sudan	White Nile	2009	2009	1	300	60
											Viet Nam	Gia Lai	2004	2004	8	685	91.11			Thailand	Kanchanaburi	2011	2011	4	400	100
											Viet Nam	Ha Giang	2003	2003	13	706	95.7115			Turkey	Edirne	2008	2008	8	320	88.125
											Viet Nam	Ha Tinh	2005	2005	6	606	91.3267			Turkey	Kirklareli	2008	2008	2	80	85
											Viet Nam	Ho Chi Minh	2003	2003	12	1539	74.9925			Uganda	Apac	2008	2013	32	3238	64.2188
											Viet Nam	Hoa Binh	2003	2004	25	2671	97.2992			Uganda	Arua	2012	2012	2	192	23.5
											Viet Nam	Kien Giang	2003	2003	12	1085	59.94			Uganda	Bulambuli	2012	2012	4	336	38
											Viet Nam	Kon Tum	2004	2004	6	616	97.4367			Uganda	Busia	2009	2010	6	683	63.8333
											Viet Nam	Lai Chau	2005	2005	9	838	78.6144			Uganda	Butaleja	2008	2008	4	343	91.075
											Viet Nam	Lang Son	2004	2005	17	1967	78.1229			Uganda	Hoima	2009	2013	17	1680	77.7647
											Viet Nam	Lao Cai	2004	2004	8	765	95.6037			Uganda	Jinja	2011	2012	6	990	34.8333
											Viet Nam	Long An	2003	2003	9	826	82.1256			Uganda	Kanungu	2009	2013	23	2300	62.6087
											Viet Nam	Nghe An	2004	2004	3	227	94.1567			Uganda	Kiruhura	2012	2012	2	200	87.5
											Viet Nam	Phu Yen	2004	2004	4	377	94.445			Uganda	Kitgum	2008	2013	22	2160	37.3636
											Viet Nam	Quang Binh	2005	2005	3	285	98.0233			Uganda	Lira	2011	2012	4	355	46.5
											Viet Nam	Quang Nam	2004	2004	5	428	91.012			Uganda	Masindi	2012	2012	4	336	63
											Viet Nam	Quang Ngai	2005	2005	2	191	99.455			Uganda	Mityana	2012	2012	4	300	98.75
											Viet Nam	Quang Ninh	2004	2005	22	2113	79.4945			Uganda	Ntoroko	2012	2012	2	41	100
											Viet Nam	Quang Tri	2004	2004	6	623	93.325			Uganda	Oyam	2008	2008	2	206	39.5
											Viet Nam	Soc Trang	2003	2003	6	663	66.6183			Uganda	Tororo	2008	2013	40	4817	55.1625
											Viet Nam	Son La	2003	2003	11	960	93.3927			Uganda	Wakiso	2009	2013	25	2430	73.6
											Viet Nam	Tay Ninh	2003	2005	8	730	33.9012			United Republic of Tanzania	Arusha	2009	2011	12	1625	83.675
											Viet Nam	Thanh Hoa	2004	2004	13	792	99.4992			United Republic of Tanzania	Dar es Salaam	2009	2011	16	1134	94.2062
											Viet Nam	Tien Giang	2003	2003	4	221	55.9025			United Republic of Tanzania	Dodoma	2011	2011	6	480	100
											Viet Nam	Tra Vinh	2003	2003	6	602	53.095			United Republic of Tanzania	Kagera	2010	2012	41	4847	40.3415
											Viet Nam	Yen Bai	2005	2005	6	458	93.3717			United Republic of Tanzania	Kilimanjaro	2009	2011	15	6383	73.6533
											Zambia	Central	2001	2001	5	130	100			United Republic of Tanzania	Manyara	2009	2011	11	1821	98.0455
											Zambia	Copperbelt	2001	2001	1	15	100			United Republic of Tanzania	Mara	2011	2011	3	245	100
											Zambia	Eastern	2001	2001	1	143	59			United Republic of Tanzania	Mbeya	2009	2011	11	924	98.1727
											Zimbabwe	Manicaland	2000	2001	2	25	100			United Republic of Tanzania	Morogoro	2009	2014	40	4107	89.1983
											Zimbabwe	Mashonaland Central	2002	2002	1	44	100			United Republic of Tanzania	Mwanza	2011	2011	3	200	98.6667
											Zimbabwe	Mashonaland West	2000	2000	1	13	100			United Republic of Tanzania	Pemba North	2010	2013	15	2037	47.3553
											Zimbabwe	Masvingo	2000	2000	1	13	100			United Republic of Tanzania	Pemba South	2010	2013	13	1724	48.8823
											Zimbabwe	Midlands	2000	2006	7	543	87.9778			United Republic of Tanzania	Tabora	2009	2011	13	1032	100
											TOTAL				1909	189985				United Republic of Tanzania	Tanga	2009	2011	34	2993	92.6471
																				United Republic of Tanzania	Unguja South	2013	2013	1	17	76.47
																				United Republic of Tanzania	Unguja Urban West	2010	2013	12	1040	84.2058
																				Viet Nam	Bac Lieu	2008	2008	1	100	76
																				Zambia	Central	2010	2015	29	1262	70.9424
																				Zambia	Copperbelt	2010	2015	36	2259	62.4972
																				Zambia	Eastern	2010	2015	18	1545	43.6216
																				Zambia	Luapula	2011	2015	60	4114	61.5031
																				Zambia	Lusaka	2010	2012	24	1363	76.8042
																				Zambia	Northern	2012	2015	38	2789	66.3784
																				Zambia	North-Western	2011	2015	6	275	55.1433
																				Zambia	Southern	2010	2014	12	655	73.2868
																				Zambia	Western	2012	2014	6	1562	47.4444
																				Zimbabwe	Manicaland	2011	2014	31	1573	32.8129
																				Zimbabwe	Mashonaland Central	2012	2015	9	707	100
																				Zimbabwe	Mashonaland East	2012	2014	10	522	97.98
																				Zimbabwe	Mashonaland West	2012	2015	12	703	91.65
																				Zimbabwe	Masvingo	2011	2014	11	453	100
																				Zimbabwe	Matabeleland North	2012	2015	6	268	94.5
																				Zimbabwe	Matabeleland South	2012	2015	6	393	97
																				Zimbabwe	Midlands	2008	2015	23	1250	95.8451
																				TOTAL				4066	397952
